# Supplementary material for: Impact of Endometrial Preparation on the Maternal and Fetal Cardiovascular Variables of the First Trimester Combined Screening Test
Source: J Clin Med. 2023 Oct 30;12(21):6854. doi: 10.3390/jcm12216854 (PMC10650935; doi:10.3390/jcm12216854)
Supplement: Supplementary file 1 [file jcm-12-06854-s001.zip]

Archive with 1 entries (1 files):
- jcm-2638755-supplementary.pdf
